# Supplementary material for: Disease Severity and Risk Factors of 30-Day Hospital Readmission in Pediatric Hospitalizations for Pneumonia
Source: J Clin Med. 2022 Feb 23;11(5):1185. doi: 10.3390/jcm11051185 (PMC8911283; doi:10.3390/jcm11051185)
Supplement: Supplementary file 1 [file jcm-11-01185-s001.zip]

Archive with 1 entries (1 files):
- jcm-1577369-supplementary.pdf
